# Supplementary material for: Cell-Mediated Proteomics, and Serological and Mucosal Humoral Immune Responses after Seasonal Influenza Immunization: Characterization of Serological Responders and Non-Responders
Source: Vaccines (Basel). 2024 Mar 14;12(3):303. doi: 10.3390/vaccines12030303 (PMC10975048; doi:10.3390/vaccines12030303)
Supplement: Supplementary file 1 [file vaccines-12-00303-s001.zip]

Archive with 2 entries (2 files):
- vaccines-2880426-Table S1.pdf
- vaccines-2880426-Table_S2.pdf
